# Supplementary material for: Ultra-Deep DNA Methylation Analysis of X-Linked Genes: GLA and AR as Model Genes
Source: Genes (Basel). 2020 Jun 4;11(6):620. doi: 10.3390/genes11060620 (PMC7349208; doi:10.3390/genes11060620)
Supplement: Supplementary file 1 [file genes-11-00620-s001.zip]

Archive with 3 entries (3 files):
- Supplementary Tables  2 De Riso et al.zip
- Supplementary Figures De Riso et al.zip
- Supplementary Table 1 De Riso et al.xlsx
