# Supplementary material for: Ultra-Deep DNA Methylation Analysis of X-Linked Genes: GLA and AR as Model Genes
Source: Genes (Basel). 2020 Jun 4;11(6):620. doi: 10.3390/genes11060620 (PMC7349208; doi:10.3390/genes11060620)
Supplement: Supplementary file 1 [file genes-11-00620-s001.zip › Supplementary Table 1 De Riso et al.xlsx]

## Sheet: seqStats
Sample	FastQC_avg_sequence_length	FastQC_total_sequences	maximum per-sequence quality score
AR Sample 1 forward	249.74	64487.0	35
AR Sample 2 forward	240.01	27489.0	35
AR Sample 3 forward	247.12	41663.0	34
AR Sample 1 reverse	247.75	64487.0	31
AR Sample 2 reverse	241.44	27489.0	28
AR Sample 3 reverse	247.59	41663.0	26
GLA Sample 1 forward	247.52	11655.0	38
GLA Sample 2 forward	248.6	55971.0	37
GLA Sample 3 forward	249.28	110042.0	37
GLA Sample 1 reverse	247.8	11655.0	38
GLA Sample 2 reverse	248.86	55971.0	29
GLA Sample 3 reverse	249.43	110042.0	30

## Sheet: rarefaction
sample	final number of reads
AR Sample 1	3534
AR Sample 2	1818
AR Sample 3	2068
GLA Sample 1	3919
GLA Sample 2	14323
GLA Sample 3	33396

## Sheet: chi2
		X-squared	degree of freedom	p-value
AR	Sample 1	138.81	13	< 2.2e-16
	Sample2	161.08	13	< 2.2e-16
	Sample3	66.876	13	3.002e-09
GLA	Sample1	254.2	16	< 2.2e-16
	Sample2	2250.7	16	< 2.2e-16
	Sample3	2412.7	16	< 2.2e-16

## Sheet: HUMARA
		undigested raw		digested raw		backgroud	skewness
		long allele	short allele	long allele	short allele
	Sample1	58.11	56.84	51.26	55.27	49.15	0.22
	Sample2	65.76	59.8	49.83	47.11	41.83	0.53
	Sample3	154.53	160.04	81.85	63	49.25	0.72

## Sheet: UDBS
	number of reads (AR)	tot methylation (AR)		skewness AR	number of reads (GLA)	tot methylation (GLA)		skewness GLA
		long allele	short allele			allele A	allele G
Sample2	1818	0.32	0.26	0.55	14323	0.28	0.17	0.62
Sample3	2068	0.55	0.14	0.79	33396	0.37	0.06	0.86
Sample1	3534	0.24	0.47	0.34	3919	0.43	0.22	0.34
